# Supplementary material for: Succession in the caecal microbiota of developing broilers colonised by extended-spectrum β-lactamase-producing Escherichia coli
Source: Anim Microbiome. 2022 Aug 19;4:51. doi: 10.1186/s42523-022-00199-4 (PMC9389726; doi:10.1186/s42523-022-00199-4)
Supplement: Supplementary file 1 — Additional file1. Overview of the broilers’ caecal samples and molecular typing of ESBL producing E. coli. [file 42523_2022_199_MOESM1_ESM.xlsx]

## Sheet: Sheet1
Additional File 1
Succession in the caecal microbiota of developing broilers colonised by extended-spectrum β‑lactamase-producing Escherichia coli
Ingrid Cárdenas-Rey, Teresita d.J. Bello Gonzalez, Jeanet van der Goot, Daniela Ceccarelli, Gerwin Bouwhuis, Danielle Schillemans, Stephanie D. Jurburg, Kees T. Veldman, J. Arjan G.M. de Visser, Michael S. M. Brouwer
Overview of the broilers’ caecal samples and molecular typing of ESBL producing E. coli.
Sample	Age	Cefotaxime resistance	Malditof	CMY-PCR	CTX-M-PCR	SHV-PCR	Sanger sequence	TEM-PCR	Sanger sequence	MLST	Plasmid	pMLST
D0-1	0	No
D0-2	0	No
D0-3	0	No
D0-4	0	No
D0-5	0	No
D0-6	0	No
D0-7	0	No
D0-8	0	No
D0-9	0	No
D0-10	0	No
D0-11	0	No
D0-12	0	No
D0-13	0	No
D0-14	0	No
D0-15	0	No
D0-16	0	No
D0-17	0	No
D0-18	0	No
D1-1	1	No
D1-2	1	No
D1-3	1	No
D1-4	1	No
D1-5	1	No
D1-6	1	No
D1-7	1	No
D1-8	1	No
D1-9	1	No
D1-10	1	No
D1-11	1	No
D1-12	1	No
D1-13	1	No
D1-14	1	No
D1-15	1	No
D1-16	1	No
D1-17	1	No
D1-18	1	No
D2-1	2	No
D2-2	2	No
D2-3	2	No
D2-4	2	No
D2-5	2	No
D2-6	2	No
D2-7	2	No
D2-8	2	No
D2-9	2	No
D2-10	2	No
D2-11	2	Yes	E. coli	Negative	Negative	Positive	SHV-12	Positive	TEM-1b	ST1011	IncI1a	ST-3
D2-12	2	No
D2-13	2	No
D2-14	2	No
D2-15	2	Yes	E. coli	Negative	Negative	Positive	SHV-12	Positive	TEM-1b		IncI1a
D2-16	2	No
D2-17	2	No
D2-18	2	No
D3-1	3	No
D3-2	3	No
D3-3	3	No
D3-4	3	Yes	E. coli	Negative	Negative	Positive	SHV-12	Positive	TEM-1b		IncI1a
D3-5	3	Yes	E. coli	Negative	Negative	Positive	SHV-12	Positive	TEM-1b	ST1011	IncI1a	ST-3
D3-6	3	No
D3-7	3	No
D3-8	3	No
D3-9	3	No
D3-10	3	No
D3-11	3	No
D3-12	3	Yes	E. coli	Negative	Negative	Positive		Positive
D3-13	3	No
D3-14	3	Yes	E. coli	Negative	Negative	Positive		Positive
D3-15	3	No
D3-16	3	Yes	E. coli	Negative	Negative	Positive		Positive
D3-17	3	Yes	E. coli	Negative	Negative	Positive		Positive
D3-18	3	No
D4-1	4	No
D4-2	4	Yes	E. coli	Negative	Negative	Positive	SHV-12	Positive	TEM-1b	ST1011	IncI1a	ST-3
D4-3	4	No
D4-4	4	No
D4-5	4	No
D4-6	4	Yes	E. coli	Negative	Negative	Positive		Positive
D4-7	4	No
D4-8	4	No
D4-9	4	Yes	E. coli	Negative	Negative	Positive		Positive
D4-10	4	No
D4-11	4	No
D4-12	4	Yes	E. coli	Negative	Negative	Positive		Positive
D4-13	4	Yes	E. coli	Negative	Negative	Positive		Positive
D4-14	4	Yes	E. coli	Negative	Negative	Positive		Positive
D4-15	4	Yes	E. coli	Negative	Negative	Positive		Positive
D4-16	4	Yes	E. coli	Negative	Negative	Positive		Positive
D4-17	4	No
D4-18	4	No
D5-1	5	No
D5-2	5	No
D5-3	5	Yes	E. coli	Negative	Negative	Positive		Positive
D5-4	5	Yes	E. coli	Negative	Negative	Positive		Positive
D5-5	5	Yes	E. coli	Negative	Negative	Positive		Positive
D5-6	5	No
D5-7	5	Yes	E. coli	Negative	Negative	Positive	SHV-12	Positive	TEM-1b		IncI1a
D5-8	5	No
D5-9	5	Yes
D5-10	5	Yes	E. coli	Negative	Negative	Positive		Positive
D5-11	5	No
D5-12	5	Yes	E. coli	Negative	Negative	Positive		Positive
D5-13	5	Yes	E. coli	Negative	Negative	Positive		Positive
D5-14	5	Yes	E. coli	Negative	Negative	Positive		Positive
D5-15	5	Yes	E. coli	Negative	Negative	Positive	SHV-12	Positive	TEM-1b	ST1011	IncI1a	ST-3
D5-16	5	Yes	E. coli	Negative	Negative	Positive		Positive
D5-17	5	Yes	E. coli	Negative	Negative	Positive		Positive
D5-18	5	Yes	E. coli	Negative	Negative	Positive		Positive
D6-1	6	No
D6-2	6	Yes	E. coli	Negative	Negative	Positive		Positive
D6-3	6	Yes	E. coli	Negative	Negative	Positive	SHV-12	Positive	TEM-1b		IncI1a
D6-4	6	Yes	E. coli	Negative	Negative	Positive		Positive
D6-5	6	Yes	E. coli	Negative	Negative	Positive		Positive
D6-6	6	Yes	E. coli	Negative	Negative	Positive		Positive
D6-7	6	No
D6-8	6	No
D6-9	6	No
D6-10	6	Yes	E. coli	Negative	Negative	Positive	SHV-12	Positive	TEM-1b	ST1011	IncI1a	ST-3
D6-11	6	Yes	E. coli	Negative	Negative	Positive		Positive
D6-12	6	No
D6-13	6	Yes	E. coli	Negative	Negative	Positive		Positive
D6-14	6	Yes	E. coli	Negative	Negative	Positive		Positive
D6-15	6	No
D6-16	6	Yes	E. coli	Negative	Negative	Positive	SHV-12	Positive	TEM-1b		IncI1a
D6-17	6	Yes	E. coli	Negative	Negative	Positive		Positive
D6-18	6	No
D7-1	7	Yes	E. coli	Negative	Negative	Positive		Positive
D7-2	7	Yes	E. coli	Negative	Negative	Positive		Positive
D7-3	7	No
D7-4	7	No
D7-5	7	Yes	E. coli	Negative	Negative	Positive		Positive
D7-6	7	No
D7-7	7	Yes	E. coli	Negative	Negative	Positive		Positive
D7-8	7	Yes	E. coli	Negative	Negative	Positive		Positive
D7-9	7	Yes	E. coli	Negative	Negative	Positive		Positive
D7-10	7	No
D7-11	7	Yes	E. coli	Negative	Negative	Positive	SHV-12	Positive	TEM-1b	ST1011	IncI1a	ST-3
D7-12	7	No
D7-13	7	No
D7-14	7	Yes	E. coli	Negative	Negative	Positive		Positive
D7-15	7	Yes	E. coli	Negative	Negative	Positive		Positive
D7-16	7	Yes	E. coli	Negative	Negative	Positive		Positive
D7-17	7	Yes	E. coli	Negative	Negative	Positive		Positive
D7-18	7	Yes	E. coli	Negative	Negative	Positive		Positive
D14-1	14	Yes	E. coli	Negative	Negative	Positive	SHV-12	Positive	TEM-1b		IncI1a
D14-2	14	Yes	E. coli	Negative	Negative	Positive	SHV-12	Positive	TEM-1b	ST1011	IncI1a	ST-3
D14-3	14	Yes	E. coli	Negative	Negative	Positive		Positive
D14-4	14	No
D14-5	14	No
D14-6	14	Yes	E. coli	Negative	Negative	Positive		Positive
D14-7	14	No
D14-8	14	Yes	E. coli	Negative	Negative	Positive		Positive
D14-9	14	No
D14-10	14	Yes	E. coli	Negative	Negative	Positive		Positive
D14-11	14	Yes	E. coli	Negative	Negative	Positive		Positive
D14-12	14	Yes	E. coli	Negative	Negative	Positive		Positive
D14-13	14	Yes	E. coli	Negative	Negative	Positive		Positive
D14-14	14	Yes	E. coli	Negative	Negative	Positive		Positive
D14-15	14	No
D14-16	14	Yes	E. coli	Negative	Negative	Positive		Positive
D14-17	14	Yes	E. coli	Negative	Negative	Positive		Positive
D14-18	14	No
D21-1	21	No
D21-2	21	Yes	E. coli	Negative	Negative	Positive		Positive
D21-3	21	Yes	E. coli	Negative	Negative	Positive		Positive
D21-4	21	No
D21-5	21	No
D21-6	21	Yes	E. coli	Negative	Negative	Positive		Positive
D21-7	21	Yes	E. coli	Negative	Negative	Positive		Positive
D21-8	21	Yes	E. coli	Negative	Negative	Positive		Positive
D21-9	21	Yes	E. coli	Negative	Negative	Positive		Positive
D21-10	21	Yes	E. coli	Negative	Negative	Positive		Positive
D21-11	21	Yes	E. coli	Negative	Negative	Positive		Positive
D21-12	21	No
D21-13	21	Yes	E. coli	Negative	Negative	Positive		Positive
D21-14	21	Yes	E. coli	Negative	Negative	Positive		Positive
D21-15	21	Yes	E. coli	Negative	Negative	Positive		Positive
D21-16	21	Yes	E. coli	Negative	Negative	Positive		Positive
D21-17	21	Yes	E. coli	Negative	Negative	Positive		Positive
D21-18	21	Yes	E. coli	Negative	Negative	Positive	SHV-12	Positive	TEM-1b	ST1011	IncI1a	ST-3
D28-1	28	Yes	E. coli	Negative	Negative	Positive		Positive
D28-2	28	Yes	E. coli	Negative	Negative	Positive	SHV-12	Positive	TEM-1b		IncI1a
D28-3	28	No
D28-4	28	Yes	E. coli	Negative	Negative	Positive		Positive
D28-5	28	No
D28-6	28	No
D28-7	28	Yes	E. coli	Negative	Negative	Positive		Positive
D28-8	28	Yes	E. coli	Negative	Negative	Positive		Positive
D28-9	28	Yes	E. coli	Negative	Negative	Positive		Positive
D28-10	28	Yes	E. coli	Negative	Negative	Positive		Positive
D28-11	28	No
D28-12	28	Yes	E. coli	Negative	Negative	Positive		Positive
D28-13	28	Yes	E. coli	Negative	Negative	Positive		Positive
D28-14	28	Yes	E. coli	Negative	Negative	Positive		Positive
D28-15	28	Yes	E. coli	Negative	Negative	Positive	SHV-12	Positive	TEM-1b	ST1011	IncI1a	ST-3
D28-16	28	Yes
D28-17	28	Yes	E. coli	Negative	Negative	Positive		Positive
D28-18	28	Yes	E. coli	Negative	Negative	Positive		Positive
D35-1	35	Yes	E. coli	Negative	Negative	Positive	SHV-12	Positive	TEM-1b		IncI1a
D35-2	35	Yes	E. coli	Negative	Negative	Positive	SHV-12	Positive	TEM-1b	ST1011	IncI1a	ST-3
D35-3	35	Yes	E. coli	Negative	Negative	Positive		Positive
D35-4	35	Yes	E. coli	Negative	Negative	Positive		Positive
D35-5	35	Yes	E. coli	Negative	Negative	Positive		Positive
D35-6	35	Yes	E. coli	Negative	Negative	Positive		Positive
D35-7	35	Yes	E. coli	Negative	Negative	Positive		Positive
D35-8	35	Yes	E. coli	Negative	Negative	Positive		Positive
D35-9	35	Yes	E. coli	Negative	Negative	Positive		Positive
D35-10	35	Yes	E. coli	Negative	Negative	Positive		Positive
D35-11	35	Yes	E. coli	Negative	Negative	Positive		Positive
D35-12	35	Yes	E. coli	Negative	Negative	Positive		Positive
D35-13	35	Yes	E. coli	Negative	Negative	Positive		Positive
D35-14	35	Yes	E. coli	Negative	Negative	Positive		Positive
D35-15	35	Yes	E. coli	Negative	Negative	Positive		Positive
D35-16	35	Yes	E. coli	Negative	Negative	Positive		Positive
D35-17	35	Yes	E. coli	Negative	Negative	Positive		Positive
D35-18	35	Yes	E. coli	Negative	Negative	Positive		Positive
