# Supplementary material for: Succession in the caecal microbiota of developing broilers colonised by extended-spectrum β-lactamase-producing Escherichia coli
Source: Anim Microbiome. 2022 Aug 19;4:51. doi: 10.1186/s42523-022-00199-4 (PMC9389726; doi:10.1186/s42523-022-00199-4)
Supplement: Supplementary file 2 — Additional file2. Antimicrobial susceptibility testing and phenotype resistance profiles of ESBL producing E. coli. [file 42523_2022_199_MOESM2_ESM.xlsx]

## Sheet: Blad1
Additional File 2
Succession in the caecal microbiota of developing broilers colonised by extended-spectrum β‑lactamase-producing Escherichia coli
Ingrid Cárdenas-Rey, Teresita d.J. Bello Gonzalez, Jeanet van der Goot, Daniela Ceccarelli, Gerwin Bouwhuis, Danielle Schillemans, Stephanie D. Jurburg, Kees T. Veldman, J. Arjan G.M. de Visser, Michael S. M. Brouwer
Antimicrobial susceptibility testing and phenotype resistance profiles of ESBL producing E. coli.
Sample ID	Organism	Plate Code	AMI	AMP	AZI	CHL	CIP	COL	FOT	GEN	MERO	NAL	SMX	TAZ	TET	TGC	TMP	AMI	AMP	AZI	CHL	CIP	COL	FOT	GEN	MERO	NAL	SMX	TAZ	TET	TGC	TMP	AMI	AMP	AZI	CHL	CIP	COL	FOT	GEN	MERO	NAL	SMX	TAZ	TET	TGC	TMP
D14-1	E. coli	EUVSEC3	<=4	>32	8	<=8	>8	<=1	>4	1	<=0.03	>64	>512	>8	>32	<=0.25	>16	4	>32	8	8	>8	1	>4	1	0.03	>64	>512	>8	>32	0.25	>16	S	R	S	S	R	S	R	S	S	R	R	R	R	S	R		AMP
D14-2	E. coli	EUVSEC3	<=4	>32	8	<=8	8	<=1	>4	1	<=0.03	>64	>512	>8	>32	<=0.25	>16	4	>32	8	8	8	1	>4	1	0.03	>64	>512	>8	>32	0.25	>16	S	R	S	S	R	S	R	S	S	R	R	R	R	S	R		AMP
D2-11	E. coli	EUVSEC3	<=4	>32	8	<=8	>8	<=1	>4	1	<=0.03	>64	>512	>8	>32	<=0.25	>16	4	>32	8	8	>8	1	>4	1	0.03	>64	>512	>8	>32	0.25	>16	S	R	S	S	R	S	R	S	S	R	R	R	R	S	R		AMP
D21-18	E. coli	EUVSEC3	<=4	>32	4	<=8	>8	<=1	>4	1	<=0.03	>64	>512	>8	>32	<=0.25	>16	4	>32	4	8	>8	1	>4	1	0.03	>64	>512	>8	>32	0.25	>16	S	R	S	S	R	S	R	S	S	R	R	R	R	S	R		AMP
D2-15	E. coli	EUVSEC3	<=4	>32	8	<=8	>8	<=1	>4	<=0.5	<=0.03	>64	>512	>8	>32	0.5	>16	4	>32	8	8	>8	1	>4	0.5	0.03	>64	>512	>8	>32	0.5	>16	S	R	S	S	R	S	R	S	S	R	R	R	R	S	R		AMP
D28-15	E. coli	EUVSEC3	<=4	>32	8	<=8	8	<=1	4	1	<=0.03	>64	>512	>8	>32	0.5	>16	4	>32	8	8	8	1	4	1	0.03	>64	>512	>8	>32	0.5	>16	S	R	S	S	R	S	R	S	S	R	R	R	R	S	R		AMP
D28-2	E. coli	EUVSEC3	<=4	>32	4	<=8	8	<=1	>4	<=0.5	<=0.03	>64	>512	>8	>32	<=0.25	>16	4	>32	4	8	8	1	>4	0.5	0.03	>64	>512	>8	>32	0.25	>16	S	R	S	S	R	S	R	S	S	R	R	R	R	S	R		AMP
D3-4	E. coli	EUVSEC3	<=4	>32	8	<=8	8	<=1	>4	1	<=0.03	>64	>512	>8	>32	<=0.25	>16	4	>32	8	8	8	1	>4	1	0.03	>64	>512	>8	>32	0.25	>16	S	R	S	S	R	S	R	S	S	R	R	R	R	S	R		AMP
D3-5	E. coli	EUVSEC3	<=4	>32	8	<=8	8	<=1	>4	1	<=0.03	>64	>512	>8	>32	<=0.25	>16	4	>32	8	8	8	1	>4	1	0.03	>64	>512	>8	>32	0.25	>16	S	R	S	S	R	S	R	S	S	R	R	R	R	S	R		AMP
D35-1	E. coli	EUVSEC3	<=4	>32	8	<=8	>8	<=1	>4	1	<=0.03	>64	>512	>8	>32	<=0.25	>16	4	>32	8	8	>8	1	>4	1	0.03	>64	>512	>8	>32	0.25	>16	S	R	S	S	R	S	R	S	S	R	R	R	R	S	R		AMP
D35-2	E. coli	EUVSEC3	<=4	>32	8	<=8	>8	<=1	>4	<=0.5	<=0.03	>64	>512	>8	>32	<=0.25	>16	4	>32	8	8	>8	1	>4	0.5	0.03	>64	>512	>8	>32	0.25	>16	S	R	S	S	R	S	R	S	S	R	R	R	R	S	R		AMP
D4-2	E. coli	EUVSEC3	<=4	>32	8	<=8	>8	<=1	>4	1	<=0.03	>64	>512	>8	>32	<=0.25	>16	4	>32	8	8	>8	1	>4	1	0.03	>64	>512	>8	>32	0.25	>16	S	R	S	S	R	S	R	S	S	R	R	R	R	S	R		AMP
D5-15	E. coli	EUVSEC3	<=4	>32	8	<=8	8	<=1	>4	1	<=0.03	>64	>512	>8	>32	<=0.25	>16	4	>32	8	8	8	1	>4	1	0.03	>64	>512	>8	>32	0.25	>16	S	R	S	S	R	S	R	S	S	R	R	R	R	S	R		AMP
D5-7	E. coli	EUVSEC3	<=4	>32	4	<=8	>8	<=1	>4	<=0.5	<=0.03	>64	>512	>8	>32	<=0.25	>16	4	>32	4	8	>8	1	>4	0.5	0.03	>64	>512	>8	>32	0.25	>16	S	R	S	S	R	S	R	S	S	R	R	R	R	S	R		AMP
D6-10	E. coli	EUVSEC3	<=4	>32	8	<=8	>8	<=1	>4	1	<=0.03	>64	>512	>8	>32	<=0.25	>16	4	>32	8	8	>8	1	>4	1	0.03	>64	>512	>8	>32	0.25	>16	S	R	S	S	R	S	R	S	S	R	R	R	R	S	R		AMP
D6-16	E. coli	EUVSEC3	<=4	>32	8	<=8	>8	<=1	>4	1	<=0.03	>64	>512	>8	>32	<=0.25	>16	4	>32	8	8	>8	1	>4	1	0.03	>64	>512	>8	>32	0.25	>16	S	R	S	S	R	S	R	S	S	R	R	R	R	S	R		AMP
D6-3	E. coli	EUVSEC3	<=4	>32	8	<=8	>8	<=1	>4	1	<=0.03	>64	>512	>8	>32	<=0.25	>16	4	>32	8	8	>8	1	>4	1	0.03	>64	>512	>8	>32	0.25	>16	S	R	S	S	R	S	R	S	S	R	R	R	R	S	R		AMP
D7-11	E. coli	EUVSEC3	<=4	>32	8	<=8	>8	<=1	>4	<=0.5	<=0.03	>64	>512	>8	>32	<=0.25	>16	4	>32	8	8	>8	1	>4	0.5	0.03	>64	>512	>8	>32	0.25	>16	S	R	S	S	R	S	R	S	S	R	R	R	R	S	R		AMP
Reference strain: E. coli ATCC25922
